# Supplementary material for: Effect of HDI-Modified GO on the Thermoelectric Performance of Poly(3,4-ethylenedioxythiophene):Poly(Styrenesulfonate) Nanocomposite Films
Source: Polymers (Basel). 2021 May 7;13(9):1503. doi: 10.3390/polym13091503 (PMC8124150; doi:10.3390/polym13091503)
Supplement: Supplementary file 1 [file polymers-13-01503-s001.zip]

Archive with 1 entries (1 files):
- polymers-1202000-supplementary.pdf
